# Supplementary material for: Was the Last Bacterial Common Ancestor a Monoderm after All?
Source: Genes (Basel). 2022 Feb 18;13(2):376. doi: 10.3390/genes13020376 (PMC8871954; doi:10.3390/genes13020376)
Supplement: Supplementary file 1 [file genes-13-00376-s001.zip]

Archive with 1 entries (1 files):
- genes-1558477-supplementary.pdf
